# Supplementary material for: Development of a Library of Disulfide Bond-Containing Cationic Lipids for mRNA Delivery
Source: Pharmaceutics. 2023 Feb 1;15(2):477. doi: 10.3390/pharmaceutics15020477 (PMC9961079; doi:10.3390/pharmaceutics15020477)
Supplement: Supplementary file 1 [file pharmaceutics-15-00477-s001.zip]

Archive with 1 entries (1 files):
- pharmaceutics-2173947-supplementary.pdf
